# Supplementary material for: Genome-Wide Identification of the DFR Gene Family in Lonicera japonica Thunb. and Response to Drought and Salt Stress
Source: Genes (Basel). 2025 Dec 4;16(12):1453. doi: 10.3390/genes16121453 (PMC12732910; doi:10.3390/genes16121453)
Supplement: Supplementary file 1 [file genes-16-01453-s001.zip]

Archive with 1 entries (1 files):
- genes-4024586-supplementary.pdf
